# Supplementary material for: Neutralizing Anti-Cytokine Autoantibodies Against Interferon-α in Immunodysregulation Polyendocrinopathy Enteropathy X-Linked
Source: Front Immunol. 2018 Mar 29;9:544. doi: 10.3389/fimmu.2018.00544 (PMC5885158; doi:10.3389/fimmu.2018.00544)
Supplement: Table S2 — Immunodysregulation polyendocrinopathy enteropathy X-linked Seattle Cohort Clinical and Laboratory Characteristics. [file Table_2.xlsx]

## Sheet: Sheet1
IPEX PATIENTS
KEY	AGE (years)	SAMPLE DATE	FOXP3 sequence	IFNa Counts	Clinical Features	Infection History	Therapy
IPEX-17	0	2011-03-01	c.1087A>G	63741	Pancreatitis, pulmonary insufficiency		None
IPEX-5	0.00273785	2009-07-01	PolyA AATAAA>AATGAA	9593	clinical info unavailable
IPEX-4	0.0328542	2008-05-01	c.1190 G>A (Exon 11)	31055	clinical info unavailable
IPEX-26	0.112252	2012-05-30	Exon 2 del C240 p. A80fsx+48 Absent FOXP3 expression	14105	Enteropathy, eczema, T1DM, thyroiditis, neutropena, ITP, pulmonary insufficiency	CMV	IS, HSCT
IPEX-15	0.125941	2011-06-14	c.967G>A	16982	Enteropathy, eczema, T1DM		IS, HSCT
IPEX-7	0.128679	2012-08-22	c.1227-1235 TGAGCTGGAdel	48715	clinical info unavailable
IPEX-18	0.145106	2009-12-23	c.1087A>G	55969	Enteropathy, eczema, T1DM, anemia, ITP	Staphylococcal sepsis	IS, HSCT
IPEX-23	0.15332	2011-11-04	c.1150G>A	16358	clinical info unavailable
IPEX-14	0.531143	2009-06-09	c.1150G>A; SNP c.648-20G>A rs2232368	12000	clinical info unavailable
IPEX-22	0.706366	2013-11-13	c.542G>C	22217	clinical info unavailable
IPEX-6	0.791239	2012-06-26	c.1126 A>C	12480	Enteropathy, eczema, thyroiditis, food allergies		IS, HSCT
IPEX-28	1.01848	2010-04-07	poly A mutation AATAA>AATGA	188833	Enteropathy, eczema, nephropathy		IS, HSCT
IPEX-1	2.06434	2013-08-22	c.454+4 A>G (exon 3 IVS +4)	231654	Enteropathy, eczema, food allergies		IS, HSCT
IPEX-9	5.1499	2008-05-28	c.1169 G>A (Exon 11)	2061879	Enteropathy, eczema, T1DM, food allergies	CMV	IS, HSCT
IPEX-20	14.2916	2011-12-06	c.1150G>A	97832	Enteropathy, eczema/psoriasis, alopecia, T1DM, eosinophilic meningitis	EBV-LPD, fungal dermatoses	IS, HSCT
IPEX-30	14.6639	2010-08-05	c.748_750(del); exon 7	45438	Enteropathy, eczema, food allergies
IPEX-3	16.79	2008-07-11	c.816+7C>G (Exon 7 IVS+7) likely non-pathogenic	1771930	Enteropathy, eczema, T1DM, thyroiditis, nephropathy, interstitial pneumonitis, hypogammaglobulinemia
IPEX-13	19.1047	2010-07-09	c.1150G>A	46716	Enteropathy, eczema/psoriasis, alopecia, T1DM, thyroiditis, AIHA, ITP, neutropenia, nephropathy	Staphylococcal sepsis, C. diff colitis	IS, HSCT
IPEX-8	23.8029	2014-06-25	c.1150G>A	15836	Enteropathy, eczema/psoriasis, pemphigus nodularis, thyroiditis, nephropathy, hypogammaglobulinemia	Recurrent bacterial sinopulmonary infections	IS, IVIG, HSCT
STAT1 PATIENTS
KEY	AGE (years)	SAMPLE DATE	STAT1 Mutation	IFNa Counts	Clinical Features	Infection History	Therapy
IPL-7	3.4	2014-01-21	c.866A>G	94713	None		None
IPL-8	32.8	2014-01-21	c.866A>G	233758	Recurrent aphthous stomatitis	Intermittent CMC	None
IPL-9	4.5	2014-01-21	c.866A>G	90844	Hypogammglobulinemia	Pneumocystic pneumonia as infant, Intermittent CMC	IVIG
IPL-10	2	2010-01-22	c.1073T>G	267667	clinical info unavailable
CTLA4 PATIENT
KEY	AGE (years)	SAMPLE DATE	CTLA4 Mutation	IFNa Counts	Type 1 DM	Autoimmune Disease	Infection History
IPL-13	14	2010-04-28	c.410C>T	1065909	Enteropathy, AIHA, ITP, neutropenia, hepatitis, lymphadenopathy, splenomegaly, hypogammaglobulinemia	Recurrent bacterial sinusitis	IS, IVIG, HSCT
	Legend
	AIHA	Autoimmune Hemolytic Anemia
	CMC	Chronic Mucocutaneous Candidiasis
	EBV	Epstein-Barr Virus
	HSCT	Hematopoietic Stem Cell Transplant
	IS	Immunosuppression
	ITP	Immune Thrombocytopenic Purpura
	LPD	Lyphoproliferative Disease
