# Supplementary material for: Neutralizing Anti-Cytokine Autoantibodies Against Interferon-α in Immunodysregulation Polyendocrinopathy Enteropathy X-Linked
Source: Front Immunol. 2018 Mar 29;9:544. doi: 10.3389/fimmu.2018.00544 (PMC5885158; doi:10.3389/fimmu.2018.00544)
Supplement: Table S3 — Antigen vendors. [file Table_3.xlsx]

## Sheet: Sheet1
Antigen	Vendor
BAFF	Peprotech
BCOADC-E2	Diarect
BD3	Peprotech
CD30L	Peprotech
CENPA	Diarect, A16901
Exodus-2 (CCL21)	Peprotech
FOXP3	Peprotech
H3K4me3	aa 1-21 (custom synthesized)
HSP60	Stressgen, NSP-540
I-TAC (CXCL11)	Peprotech
IFN-alpha A R&D	R&D Systems
IFN-w	Peprotech
IL-12	Peprotech
IL-17A (IL-17)	Peprotech
IL-17F	Peprotech
IL-1B HZ	Humanzyme
IL-7	Peprotech
IL28A	Peprotech
IL28B	Peprotech
Insulin	Sigma, I0908
M2 antigen	Diarect, A18001
TPO	Diarect, A12101
Trichohyalin	Abnova TCHHL1 H00126637-P01
TSLP	Peprotech
