# Supplementary material for: Neutralizing Anti-Cytokine Autoantibodies Against Interferon-α in Immunodysregulation Polyendocrinopathy Enteropathy X-Linked
Source: Front Immunol. 2018 Mar 29;9:544. doi: 10.3389/fimmu.2018.00544 (PMC5885158; doi:10.3389/fimmu.2018.00544)
Supplement: Table S4 — Protein microarray raw data. [file Table_4.csv]

Name	IPEX-1	IPEX-2	IPEX-3	IPEX-4	IPEX-5	IPEX-6	IPL-1	IPL-2	IPL-3	IPL-4	IPL-5	IPL-6	IPL-7	IPL-8	IPL-9	IPL-10	HD1	HD2	HD3	HD4	HD5	HD6	HD7	HD8	HD9	HD10	HD11	HD12	HD13	HD14	HD15	APS1-1	APS1-2	APS1-3	APS1-4	APS1-5	PolyAuto-1	PolyAuto-2	PolyAuto-3	PolyAuto-4	PolyAuto-5	PolyAuto-6	PolyAuto-7	PolyAuto-8	PolyAuto-9	PolyAuto-10	PolyAuto-11	PolyAuto-12	PolyAuto-13
BAFF	706	670	298	371	238	779	970	185	904	221	379	147	217	118	123	111	178	163	245	481	468	141	282	306	169	111	122	116	154	141	87	337	162	218	155	227	223	142	257	1696	199	148	213	147	364	851	404	218	186
BCOADC-E2	471	1092	350	268	247	1216	367	585	340	237	521	225	358	381	187	105	1217	345	292	492	850	437	290	340	340	417	341	355	312	166	163	422	265	270	2168	423	332	300	6902	1243	249	190	477	247	393	261	468	267	2780
BD3	1004	2094	1414	848	556	1123	1579	1382	491	947	1214	520	693	762	544	257	491	677	890	892	651	1913	906	629	645	618	468	1801	951	1082	524	669	467	819	545	418	733	2031	614	624	442	376	980	746	688	607	480	696	951
CD30L	124	114	111	78	65	223	104	62	67	58	120	62	48	52	45	35	130	122	62	71	77	115	106	89	90	51	47	58	52	72	47	109	59	42	42	67	62	183	79	159	69	56	56	71	227	79	121	112	56
CENPA	930	834	392	505	440	2029	1049	630	394	778	831	646	753	361	222	151	651	521	466	4122	970	292	492	288	574	734	299	445	521	279	163	1278	326	1399	1031	1415	313	337	285	2855	752	325	385	517	912	606	1348	930	375
Exodus-2 (CCL21)	189	2494	1699	180	225	1052	601	505	145	497	278	105	206	115	405	203	168	191	124	167	202	171	227	209	186	258	123	605	189	161	132	157	253	120	83	309	197	120	164	1054	162	170	184	149	333	191	289	135	144
FOXP3	329	563	331	358	174	766	641	198	167	265	323	137	238	90	160	110	174	228	221	381	276	183	262	293	530	112	121	130	186	152	84	651	127	158	150	198	165	123	182	2892	192	516	232	143	697	872	303	208	170
H3K4me3	759	636	420	299	541	881	723	346	284	229	347	152	442	98	152	133	185	203	341	536	702	134	317	259	131	144	136	155	256	168	88	1098	476	1374	609	292	418	120	212	2780	226	348	455	163	627	281	399	400	186
HSP60	170	159	1444	891	178	397	1234	1310	229	259	298	536	1074	238	127	68	156	2025	348	1223	1176	623	161	185	260	399	228	932	336	309	375	6272	614	373	1167	593	900	1350	372	473	506	217	1122	188	559	2050	1344	1016	848
I-TAC (CXCL11)	1657	3261	3791	5499	2033	4478	2417	2236	895	2621	2677	1337	1100	1483	1938	1300	1990	1874	3223	2159	2002	2061	3028	6847	2708	3045	1567	2536	6154	2330	1972	2899	1353	1824	1101	3678	2451	2359	1687	2784	3108	1125	1476	2722	2350	1450	3300	1587	2209
IFN-alpha A R&D	24809	21000	14486	7725	5831	243	1119	333	235	230	213	150	122	105	98	60	2738	2329	964	937	694	392	298	187	182	148	144	144	109	90	85	42008	41130	39952	35212	34573	2627	784	591	356	293	258	236	227	226	219	203	190	165
IFN-w	2174	953	2933	1782	2367	1357	1766	469	2063	500	397	423	439	397	196	159	351	288	3527	814	801	378	434	597	681	339	971	1175	741	789	135	34694	20267	19418	18177	12011	1874	1118	353	2462	539	428	617	1756	537	476	843	622	347
IL-12	184	259	176	718	130	641	288	111	148	131	285	119	220	86	652	48	159	368	190	141	265	126	293	207	121	2269	80	194	119	146	158	3231	344	342	117	131	100	131	170	329	188	262	105	150	379	145	548	296	375
IL-17A (IL-17)	7363	7906	5820	5900	6500	7324	3839	2329	6809	2713	4143	1966	4383	2974	2007	3545	5140	3629	3562	5805	5003	3875	4321	1235	2049	2943	4227	4221	1934	5317	2116	6440	1845	16069	4591	11857	3370	3043	5466	6704	6074	1490	3016	3363	1467	2816	3306	4285	2379
IL-17F	5938	1973	3371	3282	440	2201	10986	215	2497	1309	2910	3614	1653	1352	11318	1784	3563	3289	5127	4010	6038	2846	1170	7376	4279	2938	1824	7782	172	278	950	16584	957	16284	5757	17137	314	332	2895	4411	1193	1133	620	2440	1509	4520	3766	3865	217
IL-1B HZ	198	129	143	208	600	373	305	110	131	140	110	136	362	109	114	40	92	414	1330	327	504	219	89	490	142	111	141	89	112	151	70	2411	160	1500	327	614	171	107	601	288	137	130	178	153	815	192	168	158	73
IL-7	2580	2561	3197	971	4359	2947	2483	1805	3777	999	1380	4471	263	3981	1425	276	997	5797	3928	871	1083	7942	672	5725	4916	5599	3254	909	3515	3572	86	2546	2460	948	1409	331	402	548	2841	3134	4925	2977	1175	4599	860	344	588	3350	424
IL28A	2586	1386	542	1049	5937	2044	1995	1117	1486	947	670	1080	882	900	594	461	1664	1772	999	1992	8979	1152	1276	1128	1269	1890	793	2188	1687	3474	373	1523	17962	4849	1257	2140	990	1787	824	2554	1632	3389	2099	658	1575	1331	1996	961	798
IL28B	1296	7121	899	1291	3819	1618	1930	1325	1106	1068	1360	1447	1776	733	689	450	1425	2157	1959	4381	8787	739	1520	1189	1029	1721	869	1621	2453	1616	637	1626	24855	5746	1882	1957	1986	5638	1280	3247	1331	3581	2589	1491	1909	1118	1579	1226	971
Insulin	2738	15021	2469	1118	994	2836	1118	1230	1664	833	731	553	12970	312	295	176	978	1393	2782	1172	1780	297	853	903	389	2275	236	500	734	1341	653	2068	1272	997	698	540	2292	1316	2199	1341	507	999	1878	527	1443	407	1522	1512	957
M2 antigen	598	1104	177	208	286	523	398	386	468	185	214	279	204	141	315	66	471	233	283	292	815	314	323	206	266	291	254	202	168	123	203	523	2745	363	513	242	317	702	3677	1109	318	218	394	214	633	514	566	372	721
TPO	1375	36120	2642	0	4208	1314	1089	715	19917	4236	0	6282	703	4375	1522	1617	415	0	3868	489	571	0	2022	1232	341	3331	153	510	730	718	349	35318	746	22028	357	934	37448	13691	31884	0	35775	1719	1074	0	46890	1092	30937	20915	908
Trichohyalin	357	684	460	786	180	688	571	221	730	146	493	140	272	108	210	77	968	1232	389	330	252	916	252	334	160	183	101	122	160	149	108	491	260	169	179	170	446	158	2134	4698	384	182	221	1068	1521	169	456	336	185
TSLP	2020	2715	1287	9921	1264	1642	1155	898	592	1056	1121	722	3842	483	560	237	3350	1285	1455	1270	1191	2045	1301	1235	1284	1864	709	1632	1252	1561	790	1145	1317	789	1348	944	714	1164	1946	2368	817	702	860	1206	3458	1289	843	2306	1056
[truncated: 11 more columns]
